# Supplementary material for: UIBVFED: Virtual facial expression dataset
Source: PLoS One. 2020 Apr 6;15(4):e0231266. doi: 10.1371/journal.pone.0231266 (PMC7135287; doi:10.1371/journal.pone.0231266)
Supplement: S1 Data — (ODS) [file pone.0231266.s001.ods]

## Sheet: Blendshapes Values
INDEX	NAME
0	h_expressions.AE_AA_h		Sadness
1	h_expressions.AO_a_h		Crying: Open – Mouthed			Crying: Closed Mouth			Suppressed Sadness			Nearly Crying			Miserable			Sad
2	h_expressions.Ax_E_h	15	h_expressions.RlipDown_h	100	11	h_expressions.MPB_Down_h	100	10	h_expressions.MPB_Up_h	50	32	h_expressions.RmouthSad_h	100	10	h_expressions.MPB_Up_h	50	51	h_expressions.RlowLid_h	50
3	h_expressions.TD_I_h	16	h_expressions.LlipDown_h	100	21	h_expressions.JawCompress_h	50	11	h_expressions.MPB_Down_h	100	33	h_expressions.LmouthSad_h	100	21	h_expressions.JawCompress_h	50	52	h_expressions.LlowLid_h	50
4	h_expressions.UH_OO_h	17	h_expressions.RlipSide_h	100	32	h_expressions.RmouthSad_h	50	24	h_expressions.JawFront_h	50	39	h_expressions.Chin_h	100	32	h_expressions.RmouthSad_h	100	55	h_expressions.Rpityful_h	100
5	h_expressions.UW_U_h	18	h_expressions.LlipSide_h	100	33	h_expressions.LmouthSad_h	50	39	h_expressions.Chin_h	100	43	h_expressions.Rnostril_h	50	33	h_expressions.LmouthSad_h	100	56	h_expressions.Lpityful_h	100
6	h_expressions.H_EST_h	26	h_expressions.MouthOpen_h	50	37	h_expressions.Rblow_h	50	43	h_expressions.Rnostril_h	50	44	h_expressions.Lnostril_h	50	36	h_expressions.Kiss_h	100
7	h_expressions.FV_h	32	h_expressions.RmouthSad_h	100	38	h_expressions.Lblow_h	50	44	h_expressions.Lnostril_h	50	51	h_expressions.RlowLid_h	75	39	h_expressions.Chin_h	100
8	h_expressions.S_h	33	h_expressions.LmouthSad_h	100	40	h_expressions.Glotis_h	100	51	h_expressions.RlowLid_h	75	52	h_expressions.LlowLid_h	75	47	h_expressions.ReyeOpen_h	25
9	h_expressions.SH_CH_h	39	h_expressions.Chin_h	100	41	h_expressions.RneckTension_h	100	52	h_expressions.LlowLid_h	75	55	h_expressions.Rpityful_h	100	48	h_expressions.LeyeOpen_h	25
10	h_expressions.MPB_Up_h	40	h_expressions.Glotis_h	100	42	h_expressions.LneckTension_h	100	55	h_expressions.Rpityful_h	100	56	h_expressions.Lpityful_h	100	51	h_expressions.RlowLid_h	75
11	h_expressions.MPB_Down_h	41	h_expressions.RneckTension_h	100	43	h_expressions.Rnostril_h	100	56	h_expressions.Lpityful_h	100				52	h_expressions.LlowLid_h	75
12	h_expressions.KG_h	42	h_expressions.LneckTension_h	100	44	h_expressions.Lnostril_h	100							53	h_expressions.Rsad_h	100
13	h_expressions.RlipUp_h	43	h_expressions.Rnostril_h	100	49	h_expressions.Rsquint_h	100							54	h_expressions.Lsad_h	100
14	h_expressions.LlipUp_h	44	h_expressions.Lnostril_h	100	50	h_expressions.Lsquint_h	100
15	h_expressions.RlipDown_h	49	h_expressions.Rsquint_h	100	51	h_expressions.RlowLid_h	25
16	h_expressions.LlipDown_h	50	h_expressions.Lsquint_h	100	52	h_expressions.LlowLid_h	25
17	h_expressions.RlipSide_h	61	h_expressions.RRbrowDown_h	100	61	h_expressions.RRbrowDown_h	100
18	h_expressions.LlipSide_h	62	h_expressions.RbrowDown_h	100	62	h_expressions.RbrowDown_h	100
19	h_expressions.RlipCorner_h	63	h_expressions.LbrowDown_h	100	63	h_expressions.LbrowDown_h	100
20	h_expressions.LlipCorner_h	64	h_expressions.LLbrowDown_h	100	64	h_expressions.LLbrowDown_h	100
21	h_expressions.JawCompress_h
22	h_expressions.Rjaw_h	29	h_teeth.t_MouthOpen_h	50
23	h_expressions.Ljaw_h		Anger
24	h_expressions.JawFront_h		Enraged: Shouting			Enraged: Compressed Lips			Mad			Sternness Anger
25	h_expressions.Chew_h	0	h_expressions.AE_AA_h	25	10	h_expressions.MPB_Up_h	100	10	h_expressions.MPB_Up_h	50	10	h_expressions.MPB_Up_h	50
26	h_expressions.MouthOpen_h	13	h_expressions.RlipUp_h	50	11	h_expressions.MPB_Down_h	100	47	h_expressions.ReyeOpen_h	50	11	h_expressions.MPB_Down_h	50
27	h_expressions.Shout_h	14	h_expressions.LlipUp_h	50	12	h_expressions.KG_h	25	48	h_expressions.LeyeOpen_h	50	32	h_expressions.RmouthSad_h	50
28	h_expressions.RsmileClose_h	15	h_expressions.RlipDown_h	50	34	h_expressions.Rdisgust_h	50	51	h_expressions.RlowLid_h	25	33	h_expressions.LmouthSad_h	50
29	h_expressions.LsmileClose_h	16	h_expressions.LlipDown_h	50	35	h_expressions.Ldisgust_h	50	52	h_expressions.LlowLid_h	25	39	h_expressions.Chin_h	100
30	h_expressions.RsmileOpen_h	21	h_expressions.JawCompress_h	25	39	h_expressions.Chin_h	100	61	h_expressions.RRbrowDown_h	100	47	h_expressions.ReyeOpen_h	50
31	h_expressions.LsmileOpen_h	41	h_expressions.RneckTension_h	100	43	h_expressions.Rnostril_h	100	62	h_expressions.RbrowDown_h	100	48	h_expressions.LeyeOpen_h	50
32	h_expressions.RmouthSad_h	42	h_expressions.LneckTension_h	100	44	h_expressions.Lnostril_h	100	63	h_expressions.LbrowDown_h	100	51	h_expressions.RlowLid_h	25
33	h_expressions.LmouthSad_h	43	h_expressions.Rnostril_h	100	47	h_expressions.ReyeOpen_h	50	64	h_expressions.LLbrowDown_h	100	52	h_expressions.LlowLid_h	25
34	h_expressions.Rdisgust_h	44	h_expressions.Lnostril_h	100	48	h_expressions.LeyeOpen_h	50				61	h_expressions.RRbrowDown_h	100
35	h_expressions.Ldisgust_h	47	h_expressions.ReyeOpen_h	50	51	h_expressions.RlowLid_h	25				62	h_expressions.RbrowDown_h	100
36	h_expressions.Kiss_h	48	h_expressions.LeyeOpen_h	50	52	h_expressions.LlowLid_h	25				63	h_expressions.LbrowDown_h	100
37	h_expressions.Rblow_h	51	h_expressions.RlowLid_h	50	61	h_expressions.RRbrowDown_h	100				64	h_expressions.LLbrowDown_h	100
38	h_expressions.Lblow_h	52	h_expressions.LlowLid_h	50	62	h_expressions.RbrowDown_h	100
39	h_expressions.Chin_h	61	h_expressions.RRbrowDown_h	100	63	h_expressions.LbrowDown_h	100
40	h_expressions.Glotis_h	62	h_expressions.RbrowDown_h	100	64	h_expressions.LLbrowDown_h	100
41	h_expressions.RneckTension_h	63	h_expressions.LbrowDown_h	100
42	h_expressions.LneckTension_h	64	h_expressions.LLbrowDown_h	100
43	h_expressions.Rnostril_h
44	h_expressions.Lnostril_h	12	h_teeth.t_AE_AA_h	25
45	h_expressions.ReyeClose_h		Joy
46	h_expressions.LeyeClose_h		Uproarious Laughter			Laughter			Smiling: Open - Mouthed			Smiling: Closed - Mouth			Stifled Smile			Melancholy Smile			Eager Smile			Ingratiating Smile			Sly Smile			Debauched Smile			Closed – Eye (Abashed) Smile			False Smile			False Laughter 1			False Laughter 2
47	h_expressions.ReyeOpen_h	0	h_expressions.AE_AA_h	25	26	h_expressions.MouthOpen_h	75	26	h_expressions.MouthOpen_h	10	28	h_expressions.RsmileClose_h	100	11	h_expressions.MPB_Down_h	50	11	h_expressions.MPB_Down_h	25	30	h_expressions.RsmileOpen_h	100	28	h_expressions.RsmileClose_h	100	28	h_expressions.RsmileClose_h	100	11	h_expressions.MPB_Down_h	50	11	h_expressions.MPB_Down_h	50	11	h_expressions.MPB_Down_h	25	11	h_expressions.MPB_Down_h	100	11	h_expressions.MPB_Down_h	100
48	h_expressions.LeyeOpen_h	26	h_expressions.MouthOpen_h	100	30	h_expressions.RsmileOpen_h	100	30	h_expressions.RsmileOpen_h	100	29	h_expressions.LsmileClose_h	100	28	h_expressions.RsmileClose_h	100	28	h_expressions.RsmileClose_h	100	31	h_expressions.LsmileOpen_h	100	29	h_expressions.LsmileClose_h	100	29	h_expressions.LsmileClose_h	100	28	h_expressions.RsmileClose_h	100	28	h_expressions.RsmileClose_h	100	15	h_expressions.RlipDown_h	25	26	h_expressions.MouthOpen_h	75	26	h_expressions.MouthOpen_h	75
49	h_expressions.Rsquint_h	30	h_expressions.RsmileOpen_h	100	31	h_expressions.LsmileOpen_h	100	31	h_expressions.LsmileOpen_h	100	51	h_expressions.RlowLid_h	100	29	h_expressions.LsmileClose_h	100	29	h_expressions.LsmileClose_h	100	47	h_expressions.ReyeOpen_h	75	47	h_expressions.ReyeOpen_h	25	49	h_expressions.Rsquint_h	25	29	h_expressions.LsmileClose_h	100	29	h_expressions.LsmileClose_h	100	16	h_expressions.LlipDown_h	25	30	h_expressions.RsmileOpen_h	100	30	h_expressions.RsmileOpen_h	100
50	h_expressions.Lsquint_h	31	h_expressions.LsmileOpen_h	100	45	h_expressions.ReyeClose_h	50	51	h_expressions.RlowLid_h	100	52	h_expressions.LlowLid_h	100	39	h_expressions.Chin_h	100	51	h_expressions.RlowLid_h	25	48	h_expressions.LeyeOpen_h	75	48	h_expressions.LeyeOpen_h	25	50	h_expressions.Lsquint_h	25	49	h_expressions.Rsquint_h	10	45	h_expressions.ReyeClose_h	100	30	h_expressions.RsmileOpen_h	100	31	h_expressions.LsmileOpen_h	100	31	h_expressions.LsmileOpen_h	100
51	h_expressions.RlowLid_h	45	h_expressions.ReyeClose_h	100	46	h_expressions.LeyeClose_h	50	52	h_expressions.LlowLid_h	100				51	h_expressions.RlowLid_h	100	52	h_expressions.LlowLid_h	25	51	h_expressions.RlowLid_h	50	51	h_expressions.RlowLid_h	50	51	h_expressions.RlowLid_h	25	50	h_expressions.Lsquint_h	10	46	h_expressions.LeyeClose_h	100	31	h_expressions.LsmileOpen_h	100	49	h_expressions.Rsquint_h	25	45	h_expressions.ReyeClose_h	100
52	h_expressions.LlowLid_h	46	h_expressions.LeyeClose_h	100	51	h_expressions.RlowLid_h	75							52	h_expressions.LlowLid_h	100	55	h_expressions.Rpityful_h	100	52	h_expressions.LlowLid_h	50	52	h_expressions.LlowLid_h	50	52	h_expressions.LlowLid_h	25	51	h_expressions.RlowLid_h	25				49	h_expressions.Rsquint_h	10	50	h_expressions.Lsquint_h	25	46	h_expressions.LeyeClose_h	100
53	h_expressions.Rsad_h	51	h_expressions.RlowLid_h	25	52	h_expressions.LlowLid_h	75	29	h_teeth.t_MouthOpen_h	25							56	h_expressions.Lpityful_h	100	57	h_expressions.RRbrowUp_h	50	55	h_expressions.Rpityful_h	100	62	h_expressions.RbrowDown_h	100	52	h_expressions.LlowLid_h	25				50	h_expressions.Lsquint_h	10				49	h_expressions.Rsquint_h	25
54	h_expressions.Lsad_h	52	h_expressions.LlowLid_h	25																60	h_expressions.LLbrowUp_h	50	56	h_expressions.Lpityful_h	100	63	h_expressions.LbrowDown_h	100	58	h_expressions.RbrowUp_h	25				57	h_expressions.RRbrowUp_h	50	29	h_teeth.t_MouthOpen_h	75	50	h_expressions.Lsquint_h	25
55	h_expressions.Rpityful_h				29	h_teeth.t_MouthOpen_h	75																57	h_expressions.RRbrowUp_h	100				59	h_expressions.LbrowUp_h	100				60	h_expressions.LLbrowUp_h	50
56	h_expressions.Lpityful_h	12	h_teeth.t_AE_AA_h	50																			60	h_expressions.LLbrowUp_h	100				60	h_expressions.LLbrowUp_h	50										29	h_teeth.t_MouthOpen_h	75
57	h_expressions.RRbrowUp_h	29	h_teeth.t_MouthOpen_h	100																			61	h_expressions.RRbrowDown_h	100
58	h_expressions.RbrowUp_h																						62	h_expressions.RbrowDown_h	100
59	h_expressions.LbrowUp_h																						63	h_expressions.LbrowDown_h	100
60	h_expressions.LLbrowUp_h																						64	h_expressions.LLbrowDown_h	100
61	h_expressions.RRbrowDown_h		Fear
62	h_expressions.RbrowDown_h		Terror			Very Frightened			Afraid			Worried
63	h_expressions.LbrowDown_h	3	h_expressions.TD_I_h	100	3	h_expressions.TD_I_h	25	5	h_expressions.UW_U_h	25	11	h_expressions.MPB_Down_h	100
64	h_expressions.LLbrowDown_h	11	h_expressions.MPB_Down_h	100	11	h_expressions.MPB_Down_h	75	47	h_expressions.ReyeOpen_h	50	21	h_expressions.JawCompress_h	50
		19	h_expressions.RlipCorner_h	100	21	h_expressions.JawCompress_h	75	48	h_expressions.LeyeOpen_h	50	32	h_expressions.RmouthSad_h	25
0	h_teeth.OutMiddle_tg_h	20	h_expressions.LlipCorner_h	100	26	h_expressions.MouthOpen_h	100	55	h_expressions.Rpityful_h	100	33	h_expressions.LmouthSad_h	25
1	h_teeth.CurlUp_Out_tg_h	21	h_expressions.JawCompress_h	75	41	h_expressions.RneckTension_h	100	56	h_expressions.Lpityful_h	100	36	h_expressions.Kiss_h	50
2	h_teeth.CurlDown_Out_tg_h	26	h_expressions.MouthOpen_h	100	42	h_expressions.LneckTension_h	100	57	h_expressions.RRbrowUp_h	100	39	h_expressions.Chin_h	100
3	h_teeth.CurlRight_Out_tg_h	41	h_expressions.RneckTension_h	100	43	h_expressions.Rnostril_h	50	60	h_expressions.LLbrowUp_h	100	47	h_expressions.ReyeOpen_h	25
4	h_teeth.CurlLeft_Out_tg_h	42	h_expressions.LneckTension_h	100	44	h_expressions.Lnostril_h	50				48	h_expressions.LeyeOpen_h	25
5	h_teeth.Compress_tg_h	43	h_expressions.Rnostril_h	100	47	h_expressions.ReyeOpen_h	100				55	h_expressions.Rpityful_h	100
6	h_teeth.Up_tg_h	44	h_expressions.Lnostril_h	100	48	h_expressions.LeyeOpen_h	100				56	h_expressions.Lpityful_h	100
7	h_teeth.Right_In_tg_h	47	h_expressions.ReyeOpen_h	100	55	h_expressions.Rpityful_h	100				57	h_expressions.RRbrowUp_h	100
8	h_teeth.Left_In_tg_h	48	h_expressions.LeyeOpen_h	100	56	h_expressions.Lpityful_h	100				60	h_expressions.LLbrowUp_h	100
9	h_teeth.Throat_In_tg_h	51	h_expressions.RlowLid_h	50	57	h_expressions.RRbrowUp_h	100
10	h_teeth.RRR_In_tg_h	52	h_expressions.LlowLid_h	50	60	h_expressions.LLbrowUp_h	100
11	h_teeth.LLL_In_tg_h	55	h_expressions.Rpityful_h	100
12	h_teeth.t_AE_AA_h	56	h_expressions.Lpityful_h	100	29	h_teeth.t_MouthOpen_h	100
13	h_teeth.t_AO_a_h	57	h_expressions.RRbrowUp_h	100
14	h_teeth.t_Ax_E_h	60	h_expressions.LLbrowUp_h	100
15	h_teeth.t_TD_I_h
16	h_teeth.t_UH_OO_h	15	h_teeth.t_TD_I_h	100
17	h_teeth.t_UW_U_h	29	h_teeth.t_MouthOpen_h	100
18	h_teeth.t_H_EST_h
19	h_teeth.t_FV_h		Disgust
20	h_teeth.t_S_h		Physical Repulsion			Disgust			Disdain
21	h_teeth.t_SH_CH_h	7	h_expressions.FV_h	75	34	h_expressions.Rdisgust_h	25	34	h_expressions.Rdisgust_h	75
22	h_teeth.t_MPB_h	11	h_expressions.MPB_Down_h	100	35	h_expressions.Ldisgust_h	100	35	h_expressions.Ldisgust_h	75
23	h_teeth.t_KG_h	13	h_expressions.RlipUp_h	25	49	h_expressions.Rsquint_h	25	45	h_expressions.ReyeClose_h	100
24	h_teeth.t_JawCompress_h	14	h_expressions.LlipUp_h	25	50	h_expressions.Lsquint_h	25	46	h_expressions.LeyeClose_h	100
25	h_teeth.t_Rjaw_h	19	h_expressions.RlipCorner_h	100				51	h_expressions.RlowLid_h	25
26	h_teeth.t_Ljaw_h	20	h_expressions.LlipCorner_h	100				52	h_expressions.LlowLid_h	25
27	h_teeth.t_JawFront_h	34	h_expressions.Rdisgust_h	100
28	h_teeth.t_Chew_h	35	h_expressions.Ldisgust_h	100
29	h_teeth.t_MouthOpen_h	37	h_expressions.Rblow_h	25
30	h_teeth.t_Shout_h	38	h_expressions.Lblow_h	25
		39	h_expressions.Chin_h	100
		41	h_expressions.RneckTension_h	100
		42	h_expressions.LneckTension_h	100
		43	h_expressions.Rnostril_h	100
		44	h_expressions.Lnostril_h	100
		49	h_expressions.Rsquint_h	50
		50	h_expressions.Lsquint_h	50
		51	h_expressions.RlowLid_h	100
		52	h_expressions.LlowLid_h	100
		61	h_expressions.RRbrowDown_h	100
		62	h_expressions.RbrowDown_h	100
		63	h_expressions.LbrowDown_h	100
		64	h_expressions.LLbrowDown_h	100
			Surprise
			Surprise
		4	h_expressions.UH_OO_h	25
		26	h_expressions.MouthOpen_h	100
		47	h_expressions.ReyeOpen_h	100
		48	h_expressions.LeyeOpen_h	100
		57	h_expressions.RRbrowUp_h	100
		58	h_expressions.RbrowUp_h	100
		59	h_expressions.LbrowUp_h	100
		60	h_expressions.LLbrowUp_h	100
		16	h_teeth.t_UH_OO_h	25
		29	h_teeth.t_MouthOpen_h	100

## Sheet: Similar To
EMOTIONEXPRESSION		Similar to	Similar to
Sadness	Crying: Open – Mouthed	Lauging	Pain
	Crying: Closed Mouth	Stifled laugh	Pain
	Suppressed Sadness	Suppressed anger	Exertion
	Nearly Crying
	Miserable	Worry
	Sad	Worry	Neutral
Anger	Enraged: Shouting
	Enraged: Compressed Lips	Suppressed sadness	Exertion
	Mad	Intensity / Attention	Perplexed
	Sternness Anger	Intensity / Attention	Perplexed
Joy	Uproarious Laughter	Yawning
	Laughter	Crying	False laughter
	Smiling: Open - Mouthed	False smile
	Smiling: Closed - Mouth	False smile
	Stifled Smile	Exertion
	Melancholy Smile	Sad
	Eager Smile	False smile
	Ingratiating Smile
	Sly Smile
	Debauched Smile
	Closed – Eye (Abashed) Smile
	False Smile	Open-mouthed smile
	False Laughter 1	Laughter
	False Laughter 2	Laughter
Fear	Terror	Surprise
	Very Frightened	Surprise
	Afraid	Sadness
	Worried	Syppressed sadness
Disgust	Physical Repulsion
	Disgust
	Disdain
Surprise	Surprise	Fear	Drowsiness	Singing	Brow lift

## Sheet: AUs
Index	NAME	AU	Description	Blendshapes combinated
0	h_expressions.AE_AA_h
1	h_expressions.AO_a_h
2	h_expressions.Ax_E_h
3	h_expressions.TD_I_h
4	h_expressions.UH_OO_h
5	h_expressions.UW_U_h	22	Lip Funneler
6	h_expressions.H_EST_h
7	h_expressions.FV_h
8	h_expressions.S_h
9	h_expressions.SH_CH_h
10	h_expressions.MPB_Up_h
11	h_expressions.MPB_Down_h
12	h_expressions.KG_h
13	h_expressions.RlipUp_h	10	Upper Lip Raiser
14	h_expressions.LlipUp_h	10	Upper Lip Raiser
15	h_expressions.RlipDown_h	16	Lower Lip Depressor
16	h_expressions.LlipDown_h	16	Lower Lip Depressor
17	h_expressions.RlipSide_h
18	h_expressions.LlipSide_h
19	h_expressions.RlipCorner_h
20	h_expressions.LlipCorner_h
21	h_expressions.JawCompress_h
22	h_expressions.Rjaw_h
23	h_expressions.Ljaw_h
24	h_expressions.JawFront_h
25	h_expressions.Chew_h
26	h_expressions.MouthOpen_h	25 26	Lips part, Jaw Drop
27	h_expressions.Shout_h	27	Mouth Stretch
28	h_expressions.RsmileClose_h	12	Lip Corner Puller
29	h_expressions.LsmileClose_h	12	Lip Corner Puller
30	h_expressions.RsmileOpen_h	12 26	Lip Corner Puller, Jaw Drop
31	h_expressions.LsmileOpen_h	12 26	Lip Corner Puller, Jaw Drop
32	h_expressions.RmouthSad_h	15	Lip Corner Depressor
33	h_expressions.LmouthSad_h	15	Lip Corner Depressor
34	h_expressions.Rdisgust_h	10	Upper Lip Raiser
35	h_expressions.Ldisgust_h	10	Upper Lip Raiser
36	h_expressions.Kiss_h	18	Lip Puckerer
37	h_expressions.Rblow_h	14	Dimpler
38	h_expressions.Lblow_h	14	Dimpler
39	h_expressions.Chin_h	17	Chin Raiser
40	h_expressions.Glotis_h
41	h_expressions.RneckTension_h
42	h_expressions.LneckTension_h
43	h_expressions.Rnostril_h	11	Nasolabial Deepener
44	h_expressions.Lnostril_h	11	Nasolabial Deepener
45	h_expressions.ReyeClose_h	41 42 43	Lid droop, Slit, Eyes Closed
46	h_expressions.LeyeClose_h	41 42 43	Lid droop, Slit, Eyes Closed
47	h_expressions.ReyeOpen_h	5	Upper Lid Raiser
48	h_expressions.LeyeOpen_h	5	Upper Lid Raiser
49	h_expressions.Rsquint_h	44	Squint
50	h_expressions.Lsquint_h	44	Squint
51	h_expressions.RlowLid_h	6 7	Cheek Raiser, Lid Tightener
52	h_expressions.LlowLid_h	6 7	Cheek Raiser, Lid Tightener
53	h_expressions.Rsad_h	1	Inner Brow Raiser
54	h_expressions.Lsad_h	1	Inner Brow Raiser
55	h_expressions.Rpityful_h	1	Inner Brow Raiser
56	h_expressions.Lpityful_h	1	Inner Brow Raiser
57	h_expressions.RRbrowUp_h	2	Outer Brow Raiser
58	h_expressions.RbrowUp_h	1	Inner Brow Raiser
59	h_expressions.LbrowUp_h	1	Inner Brow Raiser
60	h_expressions.LLbrowUp_h	2	Outer Brow Raiser
61	h_expressions.RRbrowDown_h	4	Brow Lowerer
62	h_expressions.RbrowDown_h	4	Brow Lowerer
63	h_expressions.LbrowDown_h	4	Brow Lowerer
64	h_expressions.LLbrowDown_h	4	Brow Lowerer
		9	Nose Wrinkler	LipUp + LbrowDown
		13	Cheek Puffer	SmileClose + JawCompress
		20	Lip stretcher	smileClose + mouthSad + neckTension
		23	Lip Tightener	Kiss + MPB_Up + MPB_Down
		24	Lip Pressor	MPB_Up + MPB_Down
		28	Lip Suck	MPB_Up + MPB_Down + Jaw Front
